# Supplementary material for: Oral Administration of Rhamnan Sulfate from Monostroma nitidum Suppresses Atherosclerosis in ApoE-Deficient Mice Fed a High-Fat Diet
Source: Cells. 2023 Nov 20;12(22):2666. doi: 10.3390/cells12222666 (PMC10670814; doi:10.3390/cells12222666)
Supplement: Supplementary file 1 [file cells-12-02666-s001.zip]

Archive with 1 entries (1 files):
- cells-2686024-supplementary.pdf
